# Supplementary material for: Active Targeted Nanoemulsions for Repurposing of Tegaserod in Alzheimer’s Disease Treatment
Source: Pharmaceutics. 2021 Oct 6;13(10):1626. doi: 10.3390/pharmaceutics13101626 (PMC8540544; doi:10.3390/pharmaceutics13101626)
Supplement: Supplementary file 1 [file pharmaceutics-13-01626-s001.zip]

Archive with 1 entries (1 files):
- pharmaceutics-1396225-supplementary.pdf
